# Supplementary material for: Lipopolysaccharide From E. coli Increases Glutamate-Induced Disturbances of Calcium Homeostasis, the Functional State of Mitochondria, and the Death of Cultured Cortical Neurons
Source: Front Mol Neurosci. 2022 Jan 5;14:811171. doi: 10.3389/fnmol.2021.811171 (PMC8767065; doi:10.3389/fnmol.2021.811171)
Supplement: Supplementary file 2 [file Table_1.xlsx]

## Sheet: DCD%
	Cortical neurons
	% of cells with DCD				% of cells with DCD				% of cells with DCD
	Date	Glu 33μM	Glu 33μM+LPS 0.1μg/ml		Date	Glu 33μM	Glu 33μM+LPS 1μg/ml		Date	Glu 33μM	Glu 33μM+LPS 10μg/ml
	16-11-15.	100	100		17-02-15.	98	100		17-06-24.	100	95
	16-11-22.	100	100		17-03-27.	100	100		17-07-06.	97	86
	17-02-18.	50	80		17-07-21.	80	100		17-07-08.	55	86
	17-02-20.	100	100		17-04-13.	100	95		17-10-08.	44	25
	17-07-17.	97	88		17-05-25.	50	54		17-10-14.	94	91
	17-07-20	70	79		17-07-06.	97	97		17-10-22.	83	93
	17-07-19.	96	91						17-12-10.	75	82
									18-01-28.	99	95
					Number of values	6	6		Number of values	8	8
	Number of values	7	7		Mean	87.5	91		Mean	80.88	81.63
	Mean	87.57	91.14		Std. Deviation	19.88	18.24		Std. Deviation	21.36	23.36
	Std. Deviation	19.76	9.281		Std. Error of Mean	8.115	7.448		Std. Error of Mean	7.553	8.259
	Std. Error of Mean	7.47	3.508		Paired t test				Paired t test
	Paired t test				P value	0.3656			P value	0.8936
	P value	0.4913			P value summary	ns			P value summary	ns
	P value summary	ns			Significantly different (P < 0.05)?	No			Significantly different (P < 0.05)?	No
	Significantly different (P < 0.05)?	No			One- or two-tailed P value?	Two-tailed			One- or two-tailed P value?	Two-tailed
	One- or two-tailed P value?	Two-tailed			t, df	t=0,9946, df=5			t, df	t=0,1387, df=7
	t, df	t=0,7328, df=6			Number of pairs	6			Number of pairs	8
	Number of pairs	7
	CGC
	% of cells with DCD				% of cells with DCD
	Date	Glu 33μM	Glu 33μM+LPS 0.1μg/ml		Date	Glu 33μM	Glu 33μM+LPS 1μg/ml
	16-06-10.	68	38		16-05-20.	19	33
	16-06-14.	30	77		16-05-12.	23	15
	Number of values	2	2		18-02-06.	32	21
	Mean	49	57.5		18-04-20.	17	95
	Std. Deviation	26.87	27.58		Number of values	4	4
	Std. Error of Mean	19	19.5		Mean	22.75	41
	Paired t test				Std. Deviation	6.652	36.77
	P value	0.8617			Std. Error of Mean	3.326	18.38
	P value summary	ns			Paired t test
	Significantly different (P < 0.05)?	No			P value	0.4425
	One- or two-tailed P value?	Two-tailed			P value summary	ns
	t, df	t=0,2208, df=1			Significantly different (P < 0.05)?	No
	Number of pairs	2			One- or two-tailed P value?	Two-tailed
					t, df	t=0,8824, df=3
					Number of pairs	4
